# Supplementary material for: Ultrasensitive Gas Refractometer Using Capillary-Based Mach–Zehnder Interferometer
Source: Sensors (Basel). 2020 Feb 21;20(4):1191. doi: 10.3390/s20041191 (PMC7070851; doi:10.3390/s20041191)
Supplement: Supplementary file 1 [file sensors-20-01191-s001.zip]

Archive with 1 entries (1 files):
- sensors-717073-supplementary.mp4
